# Supplementary material for: Alzheimer’s Amyloid β Peptide Induces Angiogenesis in an Alzheimer’s Disease Model Mouse through Placental Growth Factor and Angiopoietin 2 Expressions
Source: Int J Mol Sci. 2023 Feb 24;24(5):4510. doi: 10.3390/ijms24054510 (PMC10003449; doi:10.3390/ijms24054510)
Supplement: Supplementary file 1 [file ijms-24-04510-s001.zip]

Archive with 1 entries (1 files):
- ijms-2189592-supplementary final.pdf
